# Supplementary material for: Cryo‐EM structure of metazoan TRAPPIII, the multi‐subunit complex that activates the GTPase Rab1
Source: EMBO J. 2021 May 21;40(12):e107608. doi: 10.15252/embj.2020107608 (PMC8204870; doi:10.15252/embj.2020107608)
Supplement: Supplementary file 4 — Movie EV1 [file EMBJ-40-e107608-s003.zip]

Archive with 5 entries (4 files):
- Legend_to_Movie_EV1.docx
- __MACOSX/
- __MACOSX/._Legend_to_Movie_EV1.docx
- EMBOJ-2020-107608_MovieEV1.mov
- __MACOSX/._EMBOJ-2020-107608_MovieEV1.mov
