# Supplementary material for: Cryo‐EM structure of metazoan TRAPPIII, the multi‐subunit complex that activates the GTPase Rab1
Source: EMBO J. 2021 May 21;40(12):e107608. doi: 10.15252/embj.2020107608 (PMC8204870; doi:10.15252/embj.2020107608)
Supplement: Supplementary file 5 — Source Data for Expanded View and Appendix [file EMBJ-40-e107608-s005.zip]

Archive with 2 entries (2 files):
- embj2020107608-sup-0006-Appendix.zip
- embj2020107608-sup-0007-SD for EV.zip
