# Supplementary material for: Cryo‐EM structure of metazoan TRAPPIII, the multi‐subunit complex that activates the GTPase Rab1
Source: EMBO J. 2021 May 21;40(12):e107608. doi: 10.15252/embj.2020107608 (PMC8204870; doi:10.15252/embj.2020107608)
Supplement: Supplementary file 7 — Source Data for Figure 1 [file EMBJ-40-e107608-s002.xlsx]

## Sheet: Figure 1C
			TRAPPIII
			miniTRAPP
